# Supplementary material for: Genome-wide identification of the DFR gene family in Dracaena cambodiana and its expression analysis under wound stress
Source: BMC Plant Biol. 2026 Mar 6;26:670. doi: 10.1186/s12870-026-08486-x (PMC13078043; doi:10.1186/s12870-026-08486-x)
Supplement: Supplementary file 2 — Supplementary Material 2. Table S1: DFR gene family information of Arabidopsis thaliana, Oryza sativa and Dracaena cambodiana, related to Figure 1. [file 12870_2026_8486_MOESM2_ESM.xlsx]

## Sheet: Table S1
Table S1. DFR gene family information of Arabidopsis thaliana, Oryza sativa and Dracaena cambodiana.
Gene	Gene ID	Genome Position（bp）		Open Reading Frame	Protein Sequence
		Start	End
AtDFR1	AT1G15950				MPVDVASPAGKTVCVTGAGGYIASWIVKILLERGYTVKGTVRNPDDPKNTHLRELEGGKERLILCKADLQDYEALKAAIDGCDGVFHTASPVTDDPEQMVEPAVNGAKFVINAAAEAKVKRVVITSSIGAVYMDPNRDPEAVVDESCWSDLDFCKNTKNWYCYGKMVAEQAAWETAKEKGVDLVVLNPVLVLGPPLQPTINASLYHVLKYLTGSAKTYANLTQAYVDVRDVALAHVLVYEAPSASGRYLLAESARHRGEVVEILAKLFPEYPLPTKCKDEKNPRAKPYKFTNQKIKDLGLEFTSTKQSLYDTVKSLQEKGHLAPPPPPPSASQESVENGIKIGS
AtDFR2	AT1G61720				MDQTLTHTGSKKACVIGGTGNLASILIKHLLQSGYKVNTTVRDPENEKKIAHLRKLQELGDLKIFKADLTDEDSFESSFSGCEYIFHVATPINFKSEDPEKDMIKPAIQGVINVLKSCLKSKSVKRVIYTSSAAAVSINNLSGTGIVMNEENWTDVEFLTEEKPFNWGYPISKVLAEKTAWEFAKENKINLVTVIPALIAGNSLLSDPPSSLSLSMSFITGKEMHVTGLKEMQKLSGSISFVHVDDLARAHLFLAEKETASGRYICCAYNTSVPEIADFLIQRYPKYNVLSEFEEGLSIPKLTLSSQKLINEGFRFEYGINEMYDQMIEYFESKGLIKAK
AtDFR3	AT1G68540				MSEYLVTGGTGFIASYIIKSLLELGHTVRTTVRNPRDEEKVGFLWEFQGAKQRLKILQADLTVEGSFDEAVNGVDGVFHTASPVLVPQDHNIQETLVDPIIKGTTNVMSSCAKSKATLKRIVLTSSCSSIRYRFDATEASPLNESHWSDPEYCKRFNLWYGYAKTLGEREAWRIAEEKGLDLVVVNPSFVVGPLLGPKPTSTLLMILAIAKGLAGEYPNFTVGFVHIDDVVAAHVLAMEEPKASGRIICSSSVAHWSEIIELMRNKYPNYPFENKCSNKEGDNSPHSMDTRKIHELGFGSFKSLPEMFDDCIISFQKKGLL
AtDFR4	AT1G80820				MLVDGKLVCVTGAGGYIASWIVKLLLERGYTVRGTVRNPTDPKNNHLRELQGAKERLTLHSADLLDYEALCATIDGCDGVFHTASPMTDDPETMLEPAVNGAKFVIDAAAKAKVKRVVFTSSIGAVYMNPNRDTQAIVDENCWSDLDFCKNTKNWYCYGKMLAEQSAWETAKAKGVDLVVLNPVLVLGPPLQSAINASLVHILKYLTGSAKTYANLTQVYVDVRDVALGHVLVYEAPSASGRYILAETALHRGEVVEILAKFFPEYPLPTKCSDEKNPRAKPYKFTTQKIKDLGLEFKPIKQSLYESVKSLQEKGHLPLPQDSNQNEVIIES
AtDFR5	AT4G35420				MDQAKGKVCVTGASGFLASWLVKRLLLEGYEVIGTVRDPGNEKKLAHLWKLEGAKERLRLVKADLMEEGSFDNAIMGCQGVFHTASPVLKPTSNPEEEILRPAIEGTLNVLRSCRKNPSLKRVVLTSSSSTVRIRDDFDPKIPLDESIWTSVELCKRFQVWYALSKTLAEQAAWKFSEENGIDLVTVLPSFLVGPSLPPDLCSTASDVLGLLKGETEKFQWHGQMGYVHIDDVARTHIVVFEHEAAQGRYICSSNVISLEELVSFLSARYPSLPIPKRFEKLNRLHYDFDTSKIQSLGLKFKSLEEMFDDCIASLVEQGYLSTVLP
AtDFR6	AT5G42800				MVSQKETVCVTGASGFIGSWLVMRLLERGYFVRATVRDPGNLKKVQHLLDLPNAKTLLTLWKADLSEEGSYDDAINGCDGVFHVATPMDFESKDPENEVIKPTVNGMLGIMKACVKAKTVRRFVFTSSAGTVNVEEHQKNVYDENDWSDLEFIMSKKMTGWMYFVSKTLAEKAAWDFAEEKGLDFISIIPTLVVGPFITTSMPPSLITALSPITRNEAHYSIIRQGQYVHLDDLCNAHIFLYEQAAAKGRYICSSHDATILTISKFLRPKYPEYNVPSTFEGVDENLKSIEFSSKKLTDMGFNFKYSLEEMFIESIETCRQKGFLPVSLSYQSISEIKTKNENIDVKTGDGLTDGMKPCNKTETGITGERTDAPMLAQQMCA
OsDFR1	Os01g0633500				KERLTLWKADLGEEGSFDAAIRGCTGVFHVATPMDFESEDPENEVVKPTVEGMLSIMRACRDAGTVKRIVFTSSAGTVNIEERQRPSYDHDDWSDIDFCRRVKMTGWMYFVSKSLAEKAAMEYAREHGLDLISVIPTLVVGPFISNGMPPSHVTALALLTGNEAHYSILKQVQFVHLDDLCDAEIFLFESPEARGRYVCSSHDATIHGLATMLADMFPEYDVPRSFPGIDADHLQPVHFSSWKLLAHGFRFRYTLEDMFEAAVRTCREKGLLPPLPPPPTTAVAGGDGSAGVAGEKEPILGRGTGTAVGAETEALVK
OsDFR2	Os03g0184550				MRIAVTGATGYLGSRLCGALADAGHAVRAFALRSAGGGGGGGDVEAGLLPASVELAYGDVADVESLAAAFDRCDAVFHVAAAVEAWLPDPSIFITVNVGGLENVLKAARRTPTVKKIVYTSSFFAIGPTDGYVADETQMHQGKTFCTEYEKSKVLADQIALQAAAEGMPITIVYPGFMYGPGKLTAGNLVSRILIERFNGRLPGYVGHGHDRESFCHVDDVVAGHVAAMEKGREGERYLLTGENTSLVQIFDMASRITNTKAPRFHVPLWLLEIYGWISVLVSRITGKLPFISYPAVRVLRHQWAYSCEKAKKELGYSPRSLTEGLSETLLWLKDSEMIRF
OsDFR3	Os06g0651000				MAEEGRSGGVAGDGVRVCVTGGAGFIASWLVKKLLERGCIVHATLRSMGDEEKAGLLRRLVPGAAERLRLFEADLFDAATFAPAIAGCQFVFLIATPYGLEASNSKYKNTADAAVDAVREILRQCAESKTVKRVIHTASISTASPLIDVPGAGVGAAGYRDFIDESCWTPLDVDYPLRSAHFDVISPPLFFLLQSRTR
OsDFR4	Os07g0601100				MSRVCVTGAAGYIATWLVKKLLGRGCVVHATLRDLGDEKKTALLRRMPGAAERLVLFEADMYDAATFEPAIAGCEFVFLIATPLQHDPSSTKYKNNTEAAVDAMRVILQQCERSRTVRRVIHTASVTAASPLREDGSGGYKDFINESFWSPLNLTYDFTNAHLDGYVSSKSLSEKELLSYNSSPSPAFEVVTLACAVVGGDTLQPYLWSTIPVIMSPLTGDELCHNVLKFLQALLGSVPLVHIDDVCDAHVFCMDQPSIAGRFLCAAGYPNMKDYIDRFAAKYPEIEIKLKEVIGEGVRVQADTKKLVDLGFKYKYGVEETLDCSVECAKRLGEL
OsDFR5	Os07g0602000				MSSSRPVCVTGGSGYIATCLIKKLLQRGCGVHATLRNLGDEKKTALLRRMPGAAERLVLFEADMYDAATFEPAIAGCEFVFLLATPLIHDPLSTKYKNTTEAAVDAMHIILQQCERSKTVRRVIHTASVTAASPLREDGEGYKDFINESCWTPLDLSNRYSNVMMDAYVSSKTLTEKLLLRYNESESRAFEVVTLTCALIGGDTDTTQLYHSLSIPLIVSPLTGQELYHGGLKSLQALLGSVPLAHIDDICEAHIFCMEQQPSIAGRFLCAVGYPNMQDYVDRFAVKYPEIAIKLQGVIGKDVRVKADTNKLGDLGFKYKFTVEETLDSSVECAKRLGLL
OsDFR6	Os08g0183900				LSTLAARKLGSRSKERERERETAWKRRRRQRRAPCASPAPADSSPRGWSSSSSPRTTTSSTAPRDLGEGKNAHLKALENAGERLRLFKADVLDYGSVAAAIAGCDGVFHVASPVTSGRPTNPEVDIIATAVTGTLNVLRASHEAKVKRVVVVSSVVAVFNNPNWPTGEPFNEDSWSDEETCRKNEEWYPYYLSNTLAEREAFEYAAKTGMDIVTICPALIIGPLMQPTVPTSIEVFFHIIKGG
OsDFR7	Os08g0515900				MENTTKGKVCVTGASGYVASWLVKRLLESGYHVLGTVRDPGNHKKVGHLWNLTGAKERLELVRADLLEEGSFDDAVMACEGVFHTASPVITETDSSKAAVLDSAINGTLNVLRSCKKNPSLKRVVLTSSSSTVRLKDEADLPPNVLLDETSWSSMEFCESLQIWYAIAKTLAEKAAWEFAKENGIDLVAVLPTFVVGPNLSHELSPTTTDVLGLFQGETTKFTMYGRMGYVHIDDVASCHILLYETPRAAGRYICNSAVLDVNELVTLLARRFPSYPIPKRSRTPAKWNFFFSAD
OsDFR8	Os09g0491788				MTPPPPPPRRPVCVTGAGGFTGSWLVKLLLSRGYAVHATLRDPDDPKNAFLKQLENAPENLRLFKADVLDGGSLTAAFAGCEGVFHPATPVPEHKTVDPEKEMLAPAVKGTRNVLEACSAASVQKLVVVSSICAVCFNPSLPRDRLIDETCWSDKKSCKENENWYCLAKTEAEEMALEYSEKNGLHVITVCPGVIFGPLLQTVLLNTSSKVLLYIMKGGPDALSNKFFPIVDVRDVADALLLVYDKAGPSERYICSQEQMDMRDLLDLMKSMYPNYSYTAKVVDVDMTTSVELTSEKLKKLGWKPRKLEETLVDSVESYKKAGFVDDEPCRLPHLYRAPDAQE
DcDFR1	Dchpa05G000173.t1	3131540	3133007	ATGCCGAACCTGATGATCAAGCCGACGGTCGGCGGGATGCTGAACGTGCTGAGGTCCTGCATCAAGGCTGGCACGGTGAGGCGGGTGGTGTTCACGTCGTCTGCAGGGGCGGTGATCGCGGAGGAGCGTCGGAGGAGCGTTTACGACGAGAGCTGCTGGAGTGATGTGGAGTTCTGCAGGGCCACCAAGATGATTGGATGGATGTATTTTGTTGCCAAGACCCTGGCTGAGCAAGCTGCATTTAAATTTGCTGAGGAGAATAGATTGGATTTTATCAGCATTGTATCAACTCTTGTGAATGGGCCTTTCATTATGCCATCCATGCCCCACACCATGCTCACTGCACTGGCTCTCATCACAAGGAACACACCACACTACTCTATACTGAAACAATGTCAT…	MPNLMIKPTVGGMLNVLRSCIKAGTVRRVVFTSSAGAVIAEERRRSVYDESCWSDVEFCRATKMIGWMYFVAKTLAEQAAFKFAEENRLDFISIVSTLVNGPFIMPSMPHTMLTALALITRNTPHYSILKQCHYVHLDDLCMAHIFLFEHPQAKGRYICSSHDMTIYGLAKMLKEKYPEFDIPTEFDGIDPSIEVVRFSSKKLLDLGFEFKYSMEEMYDGAIECCRKKGLLPLANKGGKPNRK
DcDFR2	Dchpa05G000174.t1	3199746	3201968	ATGGAGAAGGGGACTGTGTGCGTGACTGGAGCTTCAGGGTTCGTAGGCTCATGGCTCACGAAGAGGCTCCTCGAGCACGGGTACTCCGTAAATGCCACCGTGCGCGACCCCAGTCCGTTGCCCCTCGCTCACTCGCCCATGAATTCGATTACTCAACTTACTTATAATGAAAGTAATATAATCGAGACTTGTGCATGCGCAGGTAACATGAAGAAGGTCCAGCACTTGCTGGACCTCCCCCGTGCGGAGAGCAAGCTGAGGCTGTGGAAGGCTGACCTTGTCGACGAAGGGAGCTACGATGGTCCCATCTCAGGCTGCATTGGGGTGTTCCATGTCGGCACGCCGATAGACTTTCAGACTACCGATCCTGAGAACGAGATGATCAAGCCGACGGTCGCC…	MEKGTVCVTGASGFVGSWLTKRLLEHGYSVNATVRDPSPLPLAHSPMNSITQLTYNESNIIETCACAGNMKKVQHLLDLPRAESKLRLWKADLVDEGSYDGPISGCIGVFHVGTPIDFQTTDPENEMIKPTVAGMLNLLRSCVKAGTVRRVVFTSSGGAMIMAEHRRRVYDESCWSDVEFCRATKMTGWMYFVAKTLAEQAGFKFTEEHRLDFISIVPSLVNGPFLVPTMPPSMFTAQALITRSTPHYSILKQCHYVHLDDLCMAHIFLFEHPQAKGRYICSSHNMTIYGLAKMLKERYPEFDIPTEFEGIDPSIEVVRFSSKKLLDLGFEFKYSVEEMYDGTIECCRKKGLLPLANEGGKPNRK
DcDFR3	Dchpa05G000175.t1	3235912	3237410	ATGATCAAGCCGACGGTCGCCGGGATGCTGAACGTGCTGAGGTCCTGCGTCAAGGCTGGCACGGTGAGGCGGGTGGTGTTCACGTCGTCCGGAGGGGCGATGATCGCGGCGGAGCATGAGAGGAGCGTTTACGACGAGAGCTGCTGGAGTGATGTGGAGTTCTGCAGGGCCACCAAGATGACAGGATGGATGTATTTTGTTGCCAAGACTCTGGCAGAGCAAGCTGCATTTAAATTTACTGAGGAGAATAGATTGGATTTTATCAGCATAGTGACAGCGCTTGTGAATGGGCCTTTCCTTGGGCCAACCATGCCCCCCAGCATGGTCACTGCACTAGCTGTCATCACAAGGAGCACACCACACTACTCTATACTGAAACAATGTCATTATGTTCACTTG…	MIKPTVAGMLNVLRSCVKAGTVRRVVFTSSGGAMIAAEHERSVYDESCWSDVEFCRATKMTGWMYFVAKTLAEQAAFKFTEENRLDFISIVTALVNGPFLGPTMPPSMVTALAVITRSTPHYSILKQCHYVHLDDLCMAHIFLFEHPQAKGRYICSSHDMTIYGLAKMLKERYPEFDIPTELEGIDPSIEVVRFSSKKLLDLGFEFKYSVEEMYDGTIECCRKKGLLPLANEGGKPNRK
DcDFR4	Dchpa05G000171.t1	3089899	3091429	ATGCAGAACGAGATGATCAAGCCGACGGTCGCCGGGATGCTGAACGTGCTGAGGTCCTGCGTCAAGGCTGGCACGGTGAGGCGGGTGGTGTTCACGTCGTCTGCAGGGGCGGTGGTCGCGGAGGAGCATCGGAGGAGCGTTTACCACGAGAGCTGCTGGAGTGATGTGGAGTTCTGCAGGGCCACCAAGATGACAGGATGGGTGTATTTTGTTTCCAAGACCCTGGCTGAGCAAGCTGCATTTAAATTTGCTGAGGAGAATAGATTGGATTTTATCAGCATTGTATCAACTCTTGTGAATGGGCCTTTCATTATGCCATCCATGCCCCCCAGCATGCTCACTGCACTGGCTCTCATCACAAGGAACACACCACACTACTCTATACTGAAGCAATGTCAG…	MQNEMIKPTVAGMLNVLRSCVKAGTVRRVVFTSSAGAVVAEEHRRSVYHESCWSDVEFCRATKMTGWVYFVSKTLAEQAAFKFAEENRLDFISIVSTLVNGPFIMPSMPPSMLTALALITRNTPHYSILKQCQFVHLDDLCMAHIFLFEHPQAKGRYICSSHDMTIYGLAKMLKERYPEFDIPTEFEGIDPSIKVVRFSSKKLLDLGFEFEYGVEEMYDGAIECCRKKGLLPLANEGGKPNE
DcDFR5	Dchpa05G000172.t1	3113296	3115739	ATGGAGAAAGGGACTGTATGCGTGACTGGAGCTTCAGGGTTCGTAGGCTCATGGCTCACGATGAGGCTCCTCGAGCACGGGTACTCCGTAAATGCCACCGTGCGCGACCCCAGTAACATGAAGAAGGTCCGGCACTTGCGGGACCTCCCCCGCGCGGAGAGCAAGCTGAGGCTGTGGAAGGCTGACCTTGTCGACGAAGGGAGCTACGATGGTCCCATCTCAGGGTGCGTTGGGGTGTTCCATGTCGCCATGCCGATAGACTTTCAGACTACCGATCCTGAGAACAAGATGATCAAGCCGACGGTCGCTGGGATGCTGAACGTGCTGAGGTCCTGCATCAAGGCTGGCACGGTGAGGCGGGTGGTGTTCACGTCGTCCGGAGGGGCGATGATCGCGGCG…	MEKGTVCVTGASGFVGSWLTMRLLEHGYSVNATVRDPSNMKKVRHLRDLPRAESKLRLWKADLVDEGSYDGPISGCVGVFHVAMPIDFQTTDPENKMIKPTVAGMLNVLRSCIKAGTVRRVVFTSSGGAMIAAEHQRSVYDESCWSDVEFCRATKMTGWMYFVAKTLAEQAAFKFTEENRLDFISIVTPFVNGPFLVPTMPPSMLTALALITRNTPHYPILKQCHYVHLDDLCMAHIFLFEHPQAKGRYICSSHDMTIYGLAKMLKERYPEFDIPTEFEGIDPSIEVVKFSSKKLLDLGFKFNYSVEEMLDGTIECCRKKGLLPLANEGGKPNRK
DcDFR6	Dchpa11G000049.t1	1058162	1060008	ATGCCAGAATACTGTGTTACTGGCGGAACAGGATTCATAGCCTCTCACCTGATAAAAAAACTGCTAGCCAACGGCCACACTGTCCGCGCAACGGTCAGAGATCCAGATGATGAGGAGAAAGTTGGTTACTTATGGAGCATGGAAGGAGCCAAGGAGAGGCTGAGGCTGATGAAGGCTGACCTGATGGCGGATGGTAGCTTCGACGAAGCTGTGGAGGGAGTCGACGGCGTCTTCCACACCGCCTGCCCCGTCTATGTCCCTCAAGATAACGTCCAGGAGACAATGATCAAACCAGCAATCAAAGGCACGGTAAATGTGCTCAACTCCTGCAGCAAAGCAAGCTCGGTGAAACGAGCCGTACTCACCTCTACCTGCTCCGCGATAAGGTACCACGACGAC…	MPEYCVTGGTGFIASHLIKKLLANGHTVRATVRDPDDEEKVGYLWSMEGAKERLRLMKADLMADGSFDEAVEGVDGVFHTACPVYVPQDNVQETMIKPAIKGTVNVLNSCSKASSVKRAVLTSTCSAIRYHDDPAAISPLNESHWSDTEYCKRYNLWYAYAKTLAEKEAWRQAEEQNIDLVVVNPSFVVGPLTTPQPTSTILLVLAIVRGDYPTYPNITIGFVHIDDVVSAHLIAMEDSRASGRLICSNSVVHWSEIIEMLKSKYPFYKLPDKCNDKMKGDSNPHSMDTSKIKELGLSTFKTIPQMFDDCIKSFQEKGLL
DcDFR7	Dchpa10G000491.t1	7158765	7178678	ATGGAAATCAAACCCCAAAAGCGAGTCTTGGTGACCGGCGGCAACGGGTTCATCGGCACCTGGCTGGTTCGACTGCTCCTCTCCAAATCCTACGCCGTCCACGTCACCCACCACCCCTCCACCGACCCCACCCACCTCCTCTCCCTCCCCGGCGCCGGCCCCCACAACCTCCGCCTCTTCCCCGCCGACCTCCTCGACTCCGCTGCCATTTCCGCCGCCGCCGCCGGATGCGTGGACGGCGTGTTCCACGTGGCTTCCCCCTGCACTCTGGAGGACCCGAGGGACCCGGAGGCGGAGCTGATCGAGCCGGCGGTGCAGGGGACGGCGAACGTCCTAGAGGCGGCACGGGCGTGCGGGGCCTGGAGGGTGGTGCTGACGTCGTCGATCTCTGCCATGGTG…	MEIKPQKRVLVTGGNGFIGTWLVRLLLSKSYAVHVTHHPSTDPTHLLSLPGAGPHNLRLFPADLLDSAAISAAAAGCVDGVFHVASPCTLEDPRDPEAELIEPAVQGTANVLEAARACGAWRVVLTSSISAMVPNPRWAPGRPVDESCWTDLDYCKQREKWYPVSKTLAEKKAWEYAENYGMDIVAIHPSTCLGPLLQPGLNASSAVLQQLLQGSKDTQEYHWLGCVHVRDVAAAQILLLETPNASGRHLCTNGIYQFKDFADTVAKLCPGYNVHRFTEETQPGLGTCKDTAKKLIDLGLVFTPIEEAIKESEASLKANGFLSQTD
DcDFR8	Dchpa06G000913.t1	36846264	36851152	ATGACTGTGGACGCTAAGTCAACATCCGGCCACGGCCAGACCGTCTGCGTCACTGGGGCCGGAGGCTACATCGCCTCGTGGATCGTCAAGCTCCTCCTCGAGCGCGGCTACACCGTCAAGGGAACGGTCAGAAACCCCGTGGATCCTAAGAACGACCATCTGAGGGCAATGGAAGGAGCTGCAGAGAGGCTGGTGCTCTGCAAGGCCGATTTGTTAGACTACGACGCGCTGCGGGCCGCCATCGATGGCTGCCACGGCGTGTTCCACACTGCGTCCCCCGTCACCGATGATCCTGAGTTGATGGTGGAGCCGGCCGTGAGGGGGACGGAGTACGTGATCAATGCGGCGGCGGAGGCAGGAGTCCGGCGGGTGGTGTTCACGTCGTCCGTCGGGGCCGTC…	MTVDAKSTSGHGQTVCVTGAGGYIASWIVKLLLERGYTVKGTVRNPVDPKNDHLRAMEGAAERLVLCKADLLDYDALRAAIDGCHGVFHTASPVTDDPELMVEPAVRGTEYVINAAAEAGVRRVVFTSSVGAVTMDPNRGPDVVVDESCWSDLEFCKNTKNWYCYGKAVAEQAATKRAEEKGVDLVVINPVLVLGPLLQPTINASAMHVLKYLDGSAKTYANAVQAYVHVRDVAEAHILVFEAPEATGRYLCADCVLHREDVVRILAKLFPEYPIPKKCSDEKNPRKQPYKFSNQKLKDLGMEFTPVTQCLYEMVKNLQERGHLPMVPSETPPPLQL
DcDFR9	Dchpa02G000508.t2	9824625	9832742	ATGCCTGAGGCCTTCTTCTCTTTCTCCCCTTTACACCTTGGTGATGTTACAGGGAGTCGACCTTTCGCCCGAAAAAGCTTACTTGAGTTCGCTGGAGAAACTTTCCTCTTTTCTCTCTCTCTCTCTCTATTATCTCAAAGTTTTAAATGCGCTCCTATTATTATTGCTGTATGGAGGTTAAATTTTCAACTTATTATTTTGCAGAACTGGTATTGCCTCTCCAAGACATTGGCAGAGAAGGAGGCTCTGGCCTATGCAGATAAACATGGACTTGATGTTGTTACTGTTTGCCCATCTATGGTTTTTGGCCCGCTGCTCCAGAGCACTGTGAATGCAAGCAGCTTGTTTCTGGTCAACATACTGAAAGGAATGCGGGAATCAATAGAGAACAAAGTCAAG…	MPEAFFSFSPLHLGDVTGSRPFARKSLLEFAGETFLFSLSLSLLSQSFKCAPIIIAVWRLNFQLIILQNWYCLSKTLAEKEALAYADKHGLDVVTVCPSMVFGPLLQSTVNASSLFLVNILKGMRESIENKVKHFVDVRDVADALFLVYEKPEASGDEKNGHLKQFDKASENLQLPKAELLGYDALAAAIAGCKVHVITSFVANSAIVQEDIIAPASMGSACSEARVVVISSASAAVFNPNWPQDKLVDEDC
DcDFR10	Dchpa02G000507.t1	9781628	9792096	ATGGAGAAGAGAGTTTGTGTGACTGGCGCAGGAGGATTCGTCGCCTCATGGCTCGTCAAGCTCCTGCTATCCAAAGGCTACACGGTCCATGCCACCGTCAGAGACCCAAGTGATGAAAAGAATTCTCATTTGTGGAACTTTGACAAGGCATCAGAAAACCTGCTACTCTTTAAGGCAGACCTGCTTGTTTACAATTCTGTTGCCGCTGCTATTTCAGGATGTGAAGGAGTTTTCCATGTTGCTAGCCCTGTTCCTGCAACCAAAGTAGAAGTAATTACCCCTGCTGTGACGGGCACTATGAATGTACTGAAAGCATGTTCTGAGGCTAAAGTTAAAAGAGTAATTGTAGTCTCTTCTTTTGCTGCTGTTAAAATGGTTCCAGATTGGCCACAAGATAAG…	MEKRVCVTGAGGFVASWLVKLLLSKGYTVHATVRDPSDEKNSHLWNFDKASENLLLFKADLLVYNSVAAAISGCEGVFHVASPVPATKVEVITPAVTGTMNVLKACSEAKVKRVIVVSSFAAVKMVPDWPQDKAMDEECWSDAEYCRTTENWCCLSKTSAEREALAYAEKHGLDVVTVCPSLVLGPLLQPTVNASSLFLVNILKGKRESMENSVWHFVDVRDVADALLLVYEKPEASGRYICAPHPIKIRDLMDMLKSIYPDYEYPKKYTEVDKENRATSEKLKALGWKCRPLKETLVDTVECYKKAGLLNKE
DcDFR11	Dchpa02G000508.t1	9823635	9832742	ATGGTCCTTACACGGAATGGAGGTCCTTCCCACTGTGTAGTTGAGGCCTTCCCGTGTTGGAAATTTTGCCAGAACTGGTATTGCCTCTCCAAGACATTGGCAGAGAAGGAGGCTCTGGCCTATGCAGATAAACATGGACTTGATGTTGTTACTGTTTGCCCATCTATGGTTTTTGGCCCGCTGCTCCAGAGCACTGTGAATGCAAGCAGCTTGTTTCTGGTCAACATACTGAAAGGAATGCGGGAATCAATAGAGAACAAAGTCAAGCACTTTGTGGATGTTCGGGATGTAGCTGATGCACTGTTTCTAGTGTATGAGAAGCCTGAAGCATCTGGTGATGAGAAGAATGGCCACTTGAAGCAGTTTGACAAGGCCTCAGAAAATCTGCAACTCCCCAAG…	MVLTRNGGPSHCVVEAFPCWKFCQNWYCLSKTLAEKEALAYADKHGLDVVTVCPSMVFGPLLQSTVNASSLFLVNILKGMRESIENKVKHFVDVRDVADALFLVYEKPEASGDEKNGHLKQFDKASENLQLPKAELLGYDALAAAIAGCKVHVITSFVANSAIVQEDIIAPASMGSACSEARVVVISSASAAVFNPNWPQDKLVDEDC
DcDFR12	Dchpa02G000505.t1	9677986	9770996	ATGGAGGACGAAGCAGGAGAGAGAAAGAGAGTTTGTGTGACTGGTGCAGGAGGATTCATTGCCTCATGGCTTGTTAATCTCCTGCTCTCCAAACGCTACATGGTCCATGGGACTGTCAGAGACCCAAGTGATGAAAAGAATGCTCATTTGAAGAATTTGGATAGAGCCTCAGAAAACCTGCAACTCTTTAAGGCGGACTTGCTTGACTACAACAGAATGGCTTCAGCTATTGCAGGCTGTGAAGGGGTTTTCCATGTTGCTAGCCCTGTTCCTTCAACCAAAGTTACCAACCCTGAGGTAGAATTAATTGCTCCTGCTGTTGAGGGCACTCTAAACGTGCTTAAAGCATGCTCTGAGGTTAAGGTCAAAAGGGTGGTAGTGGTTTCCTCTGTTGTTGCT…	MEDEAGERKRVCVTGAGGFIASWLVNLLLSKRYMVHGTVRDPSDEKNAHLKNLDRASENLQLFKADLLDYNRMASAIAGCEGVFHVASPVPSTKVTNPEVELIAPAVEGTLNVLKACSEVKVKRVVVVSSVVAVFKIPNWPRDKVMDEESWADKEFCSTTENWYALSKTLAEAEALDYAKKHGLDVVTLCPGMVLGPLLQSSMNMSSLFLISILKGMPESRENKKYHYVDVRDVADALLLVYEKPEASGRYICAPYQISIRDLVDRLKGIYTGYKYPKEYTEVDNYWPMSSEKLKMLGWKCRPLNETLVDTLECYKEAGLVEVITPAVTGTLNVLKACSEAKVKRVVVTSSVAAIAMVPDWPQDKVMDEECWSDAEYCRTTENWYCLSKTLAEREALAY…
DcDFR13	Dchpa06G001610.t1	52278431	52280717	ATGACGATGAAGATAAAGGGTCCAGTGGTGGTGACTGGCGCTGGAGGCTACGTTGGTTCATGGCTGGTCATGAAGCTCCTTCAAGATGGTTACACTGTCAGGGCCACCGTCCGAGACCCAACAAACACGAAGAAGGTGATACCCCTATTAGAACTCCCTGGGGCAGCTACACATCTCACCCTCTGGAAAGCAGATCTCACCATCGAAGGAAGCTTTGACGACGTGATCAGCGGTTGCACTGGGGTGTTCCATGTTGCAACTCCCATGGATTTCGAATCCAAAGACCCTGAAAATGAAGTGATAAAGCCAACAATAGACGGAACCTTGAGCATCATGAGGTCCTGCAAGAAAGCCAGGACAGTCCAGCGGGTTATCTTCACATCATCTGCAGGAACGGTT…	MTMKIKGPVVVTGAGGYVGSWLVMKLLQDGYTVRATVRDPTNTKKVIPLLELPGAATHLTLWKADLTIEGSFDDVISGCTGVFHVATPMDFESKDPENEVIKPTIDGTLSIMRSCKKARTVQRVIFTSSAGTVNVEEHQKPEYDENSWSDIEFCRHVKMTGWMYFVSKTLAEKAAWGFARDNGIDLITIIPTLVVGPFISSTMPPSMITALSLITGNEAHYSIIKQVQLVHLDDLCDAHIFLLKNPNAKGRFICSSHDATIYDLAKMLRNKYPQYQIPEKIEGIDDKIQPVRFSSKKLLELGFEYKYSMEEMFDEAIQSCIDKKLIPLQTVGEQVAMPKDLGSEEKVPIASH
DcDFR14	Dchpa06G000105.t1	1502337	1509455	ATGCCGGTCTATGACTCGTCGGTCTCCGGTACCGGCGAGACTGTGTGCGTCACCGGCGCCGGCGGCTTCATTGCTTCATGGCTTGTGAAGCTTCTACTGGAGAAAGGATACTTTGTACGAGGGACAGTGAGAGAACCAGATGACCCCAAGAACTCTCATTTGAGAGCACTGGAAGGAGCAGCAGAGAGGCTCACCCTGCTCAAGGCCGACCTACTTGACTTCGACAGCCTCCTATTCGCAATCAGCGGCTGCAACGGCGTGTTCCACACCGCCTCCCCCGTCACCGACGACCCAGAGAAAATGATAGAACCAGCTGTGACGGGCACCAAGAGTATCATCCGTGCCGCTGCAGAGGCAGGCGTGCGCCGTGTCGTGTTCACGTCCTCCATCGGAACAGTC…	MPVYDSSVSGTGETVCVTGAGGFIASWLVKLLLEKGYFVRGTVREPDDPKNSHLRALEGAAERLTLLKADLLDFDSLLFAISGCNGVFHTASPVTDDPEKMIEPAVTGTKSIIRAAAEAGVRRVVFTSSIGTVYMDPNRDPDAIVDESYWSDLEYCKSTKNWYCYGKTVAEQVAWKTAAERGVNLVVVNPVLVLGPLLQPTVNASTAHIMKYLTGSAKTYTNAVQGYVDVRDAAAAHLAVYEWPAAEGRYLCAESMLHRGDLVRMLGKLFPQYPVPTKCSDEVNPPKKGYRFTTQKLRDLGIHFTPVKQCLYETVKSLQEKGHLEP
DcDFR15	Dchpa06G000591.t1	28120382	28122531	ATGGATGAGACCCTTAGCATCAAAGGTAAAGTATGCGTAACAGGCGCTGCCGGCTTCATTGCTTCTTGGCTCATCAAGAGACTCCTCGAGTCAGGATACCATGTTAGAGGAACAGTCAGAGATCCAGGAGATCTCAAGAAAGTAGCACACCTGTGGGAGTTCGATGGAGCAACAGACAGGCTCCAGTTAGTGAGAGCTGATCTATTGGAGATGGGTAGCTTCGATGATGCCGTAATGGGTTGTGAGGGCGTCTTCCATGTCGCTTCTCCTGTCTGTATCGCCAAATCCGACCCCAAGGCACCACTTAACTACCCTTTCCATGCTGAAATCGTGGCTCCTGCAGTTAGTGGTACGCTAAATGTGCTACAAGCCTGCAACAAAAACCCTGCACTTAGGAGG…	MDETLSIKGKVCVTGAAGFIASWLIKRLLESGYHVRGTVRDPGDLKKVAHLWEFDGATDRLQLVRADLLEMGSFDDAVMGCEGVFHVASPVCIAKSDPKAPLNYPFHAEIVAPAVSGTLNVLQACNKNPALRRVVLTSSSSTVRTREDIDPRVPLDESSWSSVELCARLELWYALAKTLAEKAAWEFAEANSINLVTVIPSFVIGPSLSRDLCLTLSDVVGLLRGNSKKFSCHDRMGYVHIDDVARCHVLVYEDGAARGRYLCSSKVLDNHELASLLLMRYPSLPISTRFHSYYTIPKYEFDTSKLLKMGFQFKGVEEMFDDCIQFLKEQGYITY
DcDFR16	Dchpa02G000504.t1	9658148	9675044	ATGGAGGACGAAGCAGGAGAGAGAAAGAGAGTTTGTGTGACTGGTGCAGGAGGATTCATTGCCTCATGGCTTGTTAATCTCCTGCTCTCCAAAGGCTACATGGTCCATGGGACTGTCAGAGACCCAAGTGATGAAAAGAATGCTCATTTGAAGAATTTGGATAGAGCCTCAGAAAATCTGCAACTCTTTAAGGCGGACTTGCTTGACTACAACAGAATCGCTTCAGCTATTGCAGGCTGTGAAGGGGTTTTCCATGTTGCTAGCCCTGTTCCTTCAACCAAAGTGACCAAACCTGAGGTAGAATTAATTGCTCCTGCTGTTGAGGGCACTCTAAACGTGCTTAAAGCATGCTCCGAGGTTAAAGTCAAAAGGGTGGTAGTGGTTTCCTCTGTTGCTGCT…	MEDEAGERKRVCVTGAGGFIASWLVNLLLSKGYMVHGTVRDPSDEKNAHLKNLDRASENLQLFKADLLDYNRIASAIAGCEGVFHVASPVPSTKVTKPEVELIAPAVEGTLNVLKACSEVKVKRVVVVSSVAAVFMNPNWPRDKVMDEESWADKEFCSTTENWYALSKTLAEAEALDYAKKHGLDVVTLCPGMVLGPLLQSSMNMSSLFLISILKGMPESRENKKYHYVDVRDVADALLLVYEKPEASGRYICAPYQISIRDLVDRLKGIYTGYKYPKEYTEVDNYWPMSSEKLKMLGWKCRPLNETLVDTLECYKEAGLVN
DcDFR17	Dchpa02G001179.t1	49689432	49696645	ATGACCGTCGACGCACAGTCCCCATCTGGCTGCGGCCAGACAGTCTGCGTCACTGGGGCCGGGGGCTACATCGCCTCGTGGCTCGTCAAGCTCCTCCTCCAGCGCGGCTACACCATCAAGGGAACCCTGATGGATTGGACTGGATCTTGCAACGGATCGCAGGAGTTGATGCTGGAGCCGGCGGTGAGGAGTACAGAGTACGTGATCAATGCAGCGGCCGAGGCAGGAGTCCGGCGGGTGGTCTTCACGTCGACCGTCGGGGCTGTCACCATGGATCCCAACCGCGGGACGGATGTGGTTGTGGACAAGTCCTGCTGGAGTGATCTGGAGTTCTGCAAGAACACCAAGAATTGGTACTGCTACGGAACGGCTGTGGCAGAGCAAGCGGCAACCAAGATG…	MTVDAQSPSGCGQTVCVTGAGGYIASWLVKLLLQRGYTIKGTLMDWTGSCNGSQELMLEPAVRSTEYVINAAAEAGVRRVVFTSTVGAVTMDPNRGTDVVVDKSCWSDLEFCKNTKNWYCYGTAVAEQAATKMAAEKGVDPVVINPVLVVGPLLQPAINGSTIHVLKHLDGSVKTYANAVQAYVHVRDVAEAHIRVFEASEAKGRYLCAESVLHRGDLVRILAKLFPLYPILMKCSDEKNPRKQPYKFSNQKLKDLGLEFTPVTQCLYEMVKNLRERGHLPVIPSETPPSLWL
DcDFR18	Dchpa06G001636.t1	52683042	52688943	ATGGGGGTGTTGAGGAGCACACAGAGTTTTGAGGCGGAGGTGGAGGAGCTTAAGCTGATGATGCGCTGTAGCTATTCTCCTCCTCCTCCTCGTTTCAATTCAATTTCAACGGCTGAAGAAGGTAGAAGGAAAAGAGGAGGTTTCCTTAGAGTCGGCCACGGCGATGATGACGAGGGAGCAGCTGGGACGACGGTTTGCGTGACGAGTGGTATTTCATTCCTCGGATTCGCTGTCGCCAACCGCCTCCTCTCTCGCGGTTACACCGTCCGTCTCCTCCTCGATACCCAAGATGACTTGGAGAAGGTCAGAGAAATGGGGATGCTAGACGATAGTGATGACGACTTGGAAACCAGAGGAACCAATACAAATACTTCTAATGATATAAACTCTGTCAATAGA…	MGVLRSTQSFEAEVEELKLMMRCSYSPPPPRFNSISTAEEGRRKRGGFLRVGHGDDDEGAAGTTVCVTSGISFLGFAVANRLLSRGYTVRLLLDTQDDLEKVREMGMLDDSDDDLETRGTNTNTSNDINSVNREGAFAASGSASAVVADMMDADSLCEAFAGCSCVFHTSAFTDPTGVSGYSKNMAEIEAKTAERVIEACVRTQSVRKCVFTSSLLACIWQQRSPHNNRLPTVVDENCWSDESLCRDRKLWLALGKTMAEKAAWRAARGRDLKLVALCPGLVSGPGFCRRNSTASIAYLKGAQEMFRDGLLATADVSKLADAHVDVYDAMARTACGRYICFDRVIRRVEDVSELERQLGIPNRTTIASSSDQPPTWFELSKRKLSRLMSSSRRCSYDIY…
DcDFR19	Dchpa03G000577.t1	27582965	27602062	ATGAAGAAGGTGGTGCTGGTGACCGGCGCTTCCGGTTACCTAGGCGGCAGGCTGTGCCGCAGCCTGCTGGCCGAGGGTCACACCGTGCGGGCCTTCGTACGCCGTACCAGCGACCTCTCCTCCCTCACCATCCCTTTTGATGATTCGCTGGAGCTCGCATACGGTGACGTCACCGACCTCCCCTCCCTGACCGCCGCCTGCTCCGGCTGCCACGTCATCTTCCACACCGCCGCCCTCGTGGAGCCCTGGCTCCCCGACCCTTCTAGATTCTTCTCTGTTAATGTGGGAGGATTGAAGAACGTGGTGCAAGCTTACAAGGAGTCGAGGGATTCGGTGGAGAAGATCATATACACGTCCTCATTCTTCACTCTCGGATCAACTGATGGATATGTTGCCGAT…	MKKVVLVTGASGYLGGRLCRSLLAEGHTVRAFVRRTSDLSSLTIPFDDSLELAYGDVTDLPSLTAACSGCHVIFHTAALVEPWLPDPSRFFSVNVGGLKNVVQAYKESRDSVEKIIYTSSFFTLGSTDGYVADETQVHEGKVFCTEYEKSKALADTVAMQAASEGIPIVLLYPGVIYGSGKLTAGNIVAQIMIERFNGRLPGYIGRGTDIESFCHVEDVVKGHIAAMHRGQVGERYLLTGENASFKQAFDMAAAITKTKRPWFHIPLWLIEIYGWISVFFARITGKLPLISYPTARVLRHQWAYSCDKAKEELGYRPRSLNEGLEEMLPWLKSLGLIRY
