# Supplementary material for: Genome-wide identification of the DFR gene family in Dracaena cambodiana and its expression analysis under wound stress
Source: BMC Plant Biol. 2026 Mar 6;26:670. doi: 10.1186/s12870-026-08486-x (PMC13078043; doi:10.1186/s12870-026-08486-x)
Supplement: Supplementary file 3 — Supplementary Material 3. Table S2: Collinear pairs genes of D. cambodiana with O. sativa or A. thaliana, related to Figure 1E. [file 12870_2026_8486_MOESM3_ESM.xlsx]

## Sheet: Table S4
Table S2. The collinear pairs genes of Dracaena cambodiana with Oryza sativa or Arabidopsis thaliana.
Dracaena cambodiana	Oryza sativa	Arabidopsis thaliana
DcDFR6	transcript:Os01t0127500-01
DcDFR8	transcript:Os08t0441500-01
DcDFR8	transcript:Os09t0419200-01
DcDFR13	transcript:Os01t0633500-01
DcDFR14	transcript:Os02t0180700-01	transcript:AT1G15950.1
DcDFR14	transcript:Os08t0277200-01	transcript:AT2G23910.1
DcDFR14	transcript:Os08t0441500-01	transcript:AT4G30470.1
DcDFR14	transcript:Os09t0419200-01
DcDFR15	transcript:Os08t0515900-01
DcDFR15	transcript:Os09t0493500-02
DcDFR16	transcript:Os06t0623200-01
DcDFR16	transcript:Os09t0491788-01
DcDFR17	transcript:Os09t0419200-01
DcDFR18	transcript:Os01t0639200-01
DcDFR18	transcript:Os05t0578500-01
DcDFR19	transcript:Os03t0184550-01
