# Supplementary material for: Genome-wide identification of the DFR gene family in Dracaena cambodiana and its expression analysis under wound stress
Source: BMC Plant Biol. 2026 Mar 6;26:670. doi: 10.1186/s12870-026-08486-x (PMC13078043; doi:10.1186/s12870-026-08486-x)
Supplement: Supplementary file 4 — Supplementary Material 4. Table S3: Predicted cis-acting element structures in promoter region of DcDFR gene family, related to Figure 2D. [file 12870_2026_8486_MOESM4_ESM.xlsx]

## Sheet: Table S2
Table S3. Predicted cis-acting element structures in promoter region of DcDFR gene family.
Annotation	Cis-acting Element	Function		DcDFR1	DcDFR2	DcDFR3	DcDFR4	DcDFR5	DcDFR6	DcDFR7	DcDFR8	DcDFR9	DcDFR10	DcDFR11	DcDFR12	DcDFR13	DcDFR14	DcDFR15	DcDFR16	DcDFR17	DcDFR18	DcDFR19
Growth and Developmental	RY-element	seed-specific regulation	cis-acting regulatory element involved in seed-specific regulation	1	0	1	0	0	0	0	0	0	0	0	0	0	0	1	0	0	0	0
	CCAAT-box	MYBHv1 binding site	MYBHv1 binding site	2	1	1	1	1	0	0	0	2	0	1	0	0	0	0	1	0	0	0
	CAT-box	meristem expression	cis-acting regulatory element related to meristem expression	0	1	1	1	3	1	0	2	1	0	0	0	0	1	0	0	0	0	0
	GCN4_motif	endosperm expression	cis-regulatory element involved in endosperm expression	0	1	0	0	0	0	0	1	0	0	0	0	0	1	0	1	0	0	0
	O2-site	zein metabolism regulation	cis-acting regulatory element involved in zein metabolism regulation	0	1	0	1	0	0	0	0	1	0	1	0	0	0	0	0	1	0	0
	MBSI	flavonoid biosynthetic genes regulation	MYB binding site involved in flavonoid biosynthetic genes regulation	0	0	0	0	0	0	0	0	0	0	0	0	0	0	0	0	1	0	0
Light Responsive Elements	G-box	light exponsiveness	cis-acting regulatory element involved in light responsiveness	2	2	0	0	5	0	3	2	5	6	4	1	3	2	2	0	0	3	3
	ACE		cis-acting element involved in light responsiveness	1	1	0	1	0	0	0	1	0	0	0	0	0	0	0	0	0	0	0
	GT1-motif		light responsive element	1	4	3	3	4	4	1	0	2	4	0	0	1	1	1	0	4	0	0
	TCT-motif		part of a light responsive element	1	0	0	1	0	0	0	1	2	2	0	1	0	2	0	0	2	0	1
	Box 4		part of a conserved DNA module involved in light responsiveness	2	1	3	1	2	2	0	2	0	1	1	5	0	1	2	3	1	1	2
	ATCT-motif		part of a conserved DNA module involved in light responsiveness	0	5	0	0	0	0	0	1	0	0	0	0	0	0	0	0	0	1	1
	TCCC-motif		part of a light responsive element	0	0	3	0	0	1	1	0	4	0	3	0	0	1	0	0	0	0	1
	I-box		part of a light responsive element	0	0	0	1	1	0	0	0	0	2	0	0	1	0	2	0	0	0	0
	AAAC-motif		light responsive element	0	0	0	0	0	0	0	0	0	0	0	0	0	0	0	1	0	0	0
	MRE		MYB binding site involved in light responsiveness	0	0	0	0	0	0	0	0	1	1	1	2	0	0	1	2	0	1	1
	chs-CMA1a		part of a light responsive element	0	0	0	0	0	1	0	1	0	0	0	1	0	0	0	1	0	1	1
	ATC-motif		part of a conserved DNA module involved in light responsiveness	0	0	0	0	0	0	0	0	0	0	0	0	0	0	0	1	0	0	0
	LAMP-element		part of a light responsive element	0	0	0	0	0	0	0	0	0	0	0	0	0	0	0	1	0	0	0
	AE-box		part of a module for light response	0	0	0	0	0	0	0	0	0	0	1	1	1	0	0	1	0	0	0
	Box II		part of a light responsive element	0	0	0	0	0	0	0	0	0	0	0	1	0	0	0	0	0	0	1
	Gap-box		part of a light responsive element	0	0	0	0	0	0	0	0	0	0	1	0	0	0	0	0	0	0	0
	AT1-motif		part of a light responsive module	0	0	0	0	0	0	0	0	0	0	0	0	0	0	0	0	2	0	1
	chs-CMA2a		part of a light responsive element	0	0	0	0	0	0	0	0	0	0	0	0	0	0	0	0	1	0	0
	Sp1		light responsive element	0	0	0	0	0	0	0	1	0	0	0	0	0	0	0	0	0	0	0
	L-box		part of a light responsive element	0	0	0	0	0	0	0	1	0	0	0	0	0	0	0	0	0	0	0
	GA-motif		part of a light responsive element	0	0	0	0	0	0	0	1	0	0	0	0	0	0	0	0	0	0	0
	3-AF1 binding site		light responsive element	0	0	0	0	0	1	0	0	0	0	0	0	0	0	0	0	0	0	0
	GATA-motif		part of a light responsive element	0	0	0	0	0	1	0	0	0	0	0	0	0	0	0	0	0	0	0
Phytohormone Respond	P-box	gibberellin-responsive	gibberellin-responsive element	2	0	0	0	1	0	2	0	1	1	1	0	0	0	0	0	1	0	0
	GARE-motif		gibberellin-responsive element	0	0	0	0	0	0	0	0	1	0	0	1	0	0	1	0	0	0	0
	TATC-box		cis-acting element involved in gibberellin-responsiveness	0	0	0	0	0	1	0	0	0	1	0	0	1	0	0	1	0	0	0
	ABRE	abscisic acid responsiveness	cis-acting element involved in the abscisic acid responsiveness	2	3	0	0	4	0	2	1	4	6	3	0	3	0	3	0	0	3	2
	CGTCA-motif	MeJA-responsiveness	cis-acting regulatory element involved in the MeJA-responsiveness	1	1	0	3	1	3	0	3	1	2	0	3	1	0	0	1	2	2	0
	TGACG-motif		cis-acting regulatory element involved in the MeJA-responsiveness	1	1	0	3	1	3	0	3	1	2	0	3	1	0	0	1	2	2	0
	TCA-element	salicylic acid responsiveness	cis-acting element involved in salicylic acid responsiveness	0	0	0	1	0	2	0	2	3	2	1	0	0	3	0	1	1	1	0
	AuxRR-core	auxin responsiveness	cis-acting regulatory element involved in auxin responsiveness	0	0	0	0	0	0	1	0	0	0	0	1	1	0	0	0	0	1	0
	TGA-element		auxin-responsive element	0	0	0	0	0	0	0	0	0	5	1	0	0	0	2	0	0	0	2
Biotic or Abiotic Stress	ARE	anaerobic induction	cis-acting regulatory element essential for the anaerobic induction	2	5	0	1	1	2	1	1	2	2	2	2	2	2	3	2	3	1	1
	GC-motif	circadian control	enhancer-like element involved in anoxic specific inducibility	1	1	1	1	1	0	0	1	2	0	2	0	0	0	0	0	2	1	0
	circadian		cis-acting regulatory element involved in circadian control	0	1	0	0	0	1	0	1	0	0	0	0	1	0	0	0	1	0	1
	LTR	low-temperature responsiveness	cis-acting element involved in low-temperature responsiveness	0	0	0	1	0	0	0	0	1	0	1	1	0	1	2	0	5	0	1
	MBS	drought-inducibility	MYB binding site involved in drought-inducibility	0	1	0	0	0	1	0	3	1	1	2	0	1	0	0	0	2	0	1
	WUN-motif	wound-responsive	wound-responsive element	0	0	0	0	0	0	0	0	0	1	0	0	0	0	0	0	0	0	0
	TC-rich repeats	defense and stress responsiveness	cis-acting element involved in defense and stress responsiveness	0	0	0	0	0	0	0	0	0	0	0	0	0	0	0	0	0	0	1
