# Supplementary material for: Genome-wide identification of the DFR gene family in Dracaena cambodiana and its expression analysis under wound stress
Source: BMC Plant Biol. 2026 Mar 6;26:670. doi: 10.1186/s12870-026-08486-x (PMC13078043; doi:10.1186/s12870-026-08486-x)
Supplement: Supplementary file 5 — Supplementary Material 5. Table S4. Primer sequences of qRT-PCR, related to Figure 4–7. [file 12870_2026_8486_MOESM5_ESM.xlsx]

## Sheet: Table S3
Table S4. The Primer sequences of qRT-PCR.
Gene Name	Forward Primer sequence	Reverse Primer sequence
DcDFR1	GCTGCTGGAGTGATGTGGAGTTC	GTGATGAGAGCCAGTGCAGTGAG
DcDFR2	TGCTGGAGTGACGTGGAGTTCT	GTGTGGTGTGCTCCTTGTGATGA
DcDFR3	TGCTGGAGTGATGTGGAGTTCTG	AGTGTGGTGTGCTCCTTGTGATG
DcDFR4	GCTGCTGGAGTGATGTGGAGTTC	GTGATGAGAGCCAGTGCAGTGAG
DcDFR5	TGCTGGAGTGATGTGGAGTTCTG	GGGTAGTGTGGTGTGTTCCTTGT
DcDFR6	AAGGAGAGGCTGAGGCTGATGAA	GCGGAGCAGGTAGAGGTGAGTA
DcDFR7	CATCCATCCGTCCACATGCCTTG	TAGTGCAGAGGTGCCTTCCAGAG
DcDFR8	CGGATGTGGTTGTGGACGAGTC	CGTTTATGGTGGGCTGGAGGAG
DcDFR9	AGAAGCCTGAAGCATCTGGTGA	AGAGCATCGTAGCCGAGCAATT
DcDFR10	GCTGTGACGGGCACTATGAATG	ACAGGCAACACCAGTTCTCAGT
DcDFR11	TGTATGAGAAGCCTGAAGCATCTGG	GCACGATTGCTGAATTAGCCACAA
DcDFR12	AAGACATTGGCAGAGGCAGAGG	CCCAGATGCTTCAGGCTTCTCA
DcDFR13	GCAGGAACGGTTAATGTTGAAGAAC	GGTGGCATGGTTGAGCTGATGA
DcDFR14	GCACTGGAAGGAGCAGCAGAGA	GCGGCACGGATGATACTCTTGG
DcDFR15	TTAGCGGAGAAGGCAGCATGG	CGTGGCATCTAGCAACGTCATC
DcDFR16	AAGACATTGGCAGAGGCAGAGG	CCCAGATGCTTCAGGCTTCTCA
DcDFR17	GATCGCAGGAGTTGATGCTGGA	TCTTGGTTGCCGCTTGCTCTG
DcDFR18	GTTACACCGTCCGTCTCCTCCT	GCGTCCATCATGTCTGCCACTA
DcDFR19	CGGGAGTCATTTATGGCTCTGGAAA	CCTGCTTGAAGGACGCATTCTCT
DcActin	ACCGAGAGAGGGTACTCATT	CCAGCTCCTGCTCGTAATC
